# Supplementary material for: GDNF Increases Inhibitory Synaptic Drive on Principal Neurons in the Hippocampus via Activation of the Ret Pathway
Source: Int J Mol Sci. 2022 Oct 29;23(21):13190. doi: 10.3390/ijms232113190 (PMC9653719; doi:10.3390/ijms232113190)
Supplement: Supplementary file 1 [file ijms-23-13190-s001.zip]

Archive with 1 entries (1 files):
- ijms-1968572-supplementary.pdf
